# Supplementary material for: Synthesis and Characterization of a Novel Resveratrol Xylobioside Obtained Using a Mutagenic Variant of a GH10 Endoxylanase
Source: Antioxidants (Basel). 2022 Dec 30;12(1):85. doi: 10.3390/antiox12010085 (PMC9855058; doi:10.3390/antiox12010085)
Supplement: Supplementary file 1 [file antioxidants-12-00085-s001.zip]

Archive with 1 entries (1 files):
- antioxidants-2095067-supplementary.pdf
